# Supplementary material for: Splice Variants of Activation Induced Deaminase (AID) Do Not Affect the Efficiency of Class Switch Recombination in Murine CH12F3 Cells
Source: PLoS One. 2015 Mar 24;10(3):e0121719. doi: 10.1371/journal.pone.0121719 (PMC4372541; doi:10.1371/journal.pone.0121719)
Supplement: S1 File — The compressed file contains the ChemiDoc files of the western blots shown in Figs. 1B and 2. (ZIP) [file pone.0121719.s001.zip]

Archive with 7 entries (6 files):
- Fig1B.scn
- __MACOSX/
- __MACOSX/._Fig1B.scn
- Fig2_ACTIN.scn
- __MACOSX/._Fig2_ACTIN.scn
- Fig2_AID.scn
- __MACOSX/._Fig2_AID.scn
